# Supplementary material for: Glucosamine Enhancement of Learning and Memory Functions by Promoting Fibroblast Growth Factor 21 Production
Source: Int J Mol Sci. 2024 Apr 10;25(8):4211. doi: 10.3390/ijms25084211 (PMC11050103; doi:10.3390/ijms25084211)
Supplement: Supplementary file 1 [file ijms-25-04211-s001.zip]

Archive with 8 entries (8 files):
- Supplementary Figure S1.tif
- Supplementary Figure S2.tif
- Supplementary Figure S3.tif
- Supplementary Figure S4.tif
- Supplementary Figure S5.tif
- Supplementary Figure S6.tif
- Supplementary Figure S7.tif
- Supplementary Figure S8.tif
